# Supplementary material for: Novel tools for comparing the architecture of psychopathology between neurogenetic disorders: An application to X- versus Y-chromosome aneuploidy effects in males
Source: Psychol Med. 2025 Jun 17;55:e166. doi: 10.1017/S0033291725000765 (PMC12180508; doi:10.1017/S0033291725000765)
Supplement: Larsen et al. supplementary material 3 — Larsen et al. supplementary material [file S0033291725000765sup003.xlsx]

## Sheet: Supplementary Table S1
Intrument (Abbreviation)	Subscale	Variable Name		n(XXY/KS, XY)	n (XYY, XY)		Mean age (XXY/KS, XY)	Mean age (XYY, XY)		Global coupling (XXY/KS)	Global coupling (XYY)	Deming residual		Divergence score	p-value against null distribution		Absolute delta effect size (XXY/KS - XYY)
Antisocial Process Screening Device (APSD)	Total	tot_APSD		101, 73	58, 55		16.21, 17.17	13.24, 13.78		0.34596	0.476985	0.0736046		0.232876	0.208		0.717931
	Callous/Unemotional	cu_APSD		101, 73	58, 55		16.21, 17.17	13.24, 13.78		0.29372	0.280835	-0.0240625		0.544683	0.4525		1.06871
	Narcissism	narc_APSD		101, 73	58, 55		16.21, 17.17	13.24, 13.78		0.167312	0.363916	0.124738		0.248318	0.3075		0.580947
	Impulsivity	imp_APSD		101, 73	58, 55		16.21, 17.17	13.24, 13.78		0.302503	0.396047	0.0491444		0.178817	0.628		0.247414
Children's Scale of Hostility and Aggression (SHRP)	Verbal aggression	ag.v_SHRP		100, 38	54, 45		16.16, 12.46	12.13, 11.46		0.416727	0.536923	0.0638102		0.161858	0.4737		1.27743
	Bullying	bul_SHRP		100, 38	54, 45		16.16, 12.46	12.13, 11.46		0.421975	0.499683	0.0342987		0.291329	0.3164		1.33775
	Covert aggression	ag.c_SHRP		100, 38	54, 45		16.16, 12.46	12.13, 11.46		0.452494	0.556866	0.0517116		0.146709	0.6922		1.06545
	Hostility	hos_SHRP		100, 38	54, 45		16.16, 12.46	12.13, 11.46		0.437311	0.602718	0.0943567		0.19819	0.6169		1.95242
	Physical aggression	ag.p_SHRP		100, 38	54, 45		16.16, 12.46	12.13, 11.46		0.311772	0.37818	0.0301023		0.673819	0.021*		0.738663
Affective Reactivity Index (ARI)	Total	tot_ARI		101, 38	59, 46		16.13, 12.46	13.14, 12.37		0.403806	0.493183	0.0429507		0.171365	0.5114		1.54055
Conners-3 (CON)	Inattention	att_CON		63, 38	48, 44		13.15, 12.46	11.19, 12.2		0.434597	0.550791	0.0604617		0.201654	0.5019		1.05414
	Hyperactivity/Impulsivity	hyp.imp_CON		63, 38	48, 44		13.15, 12.46	11.19, 12.2		0.469972	0.459373	-0.0282535		0.0946393	0.5399		1.34383
	Learning problems	learn_CON		63, 38	48, 44		13.15, 12.46	11.19, 12.2		0.242616	0.264881	0.00188343		0.451327	0.4777		0.304132
	Executive functioning	exec_CON		63, 38	48, 44		13.15, 12.46	11.19, 12.2		0.331229	0.370976	0.011055		0.211898	0.699		0.106211
	Defiance	def_CON		63, 38	48, 44		13.15, 12.46	11.19, 12.2		0.535313	0.512042	-0.0391435		0.116556	0.4177		1.75785
	Peer relations	peer_CON		63, 38	48, 44		13.15, 12.46	11.19, 12.2		0.502796	0.49553	-0.0270263		0.31328	0.2589		2.78954
	Total	tot_CON		63, 38	48, 44		13.15, 12.46	11.19, 12.2		0.560543	0.616321	0.0146183		0.125894	0.8037		1.08667
	ADHD inattentive subtype	adhd.att_CON		63, 38	48, 44		13.15, 12.46	11.19, 12.2		0.427692	0.516139	0.0415269		0.100761	0.9905		0.795061
	ADHD hyperactive subtype	adhd.hyp_CON		63, 38	48, 44		13.15, 12.46	11.19, 12.2		0.435791	0.419288	-0.031212		0.0991801	0.4978		1.06962
	Conduct disorder	cond_CON		63, 38	48, 44		13.15, 12.46	11.19, 12.2		0.504271	0.42881	-0.0741665		0.250792	0.047*		1.19802
	Oppositional defiant disorder	odd_CON		63, 38	48, 44		13.15, 12.46	11.19, 12.2		0.444612	0.564481	0.0626715		0.067286	0.9771		1.47328
Developmental Coordination Disorders Questionnaire (DCD; inverted)	Control	cont_DCD		100, 38	62, 51		16.16, 12.46	12.77, 11.7		0.367387	0.315952	-0.0530952		0.18048	0.3366		1.65728
	Fine Motor	fine_DCD		100, 38	62, 51		16.16, 12.46	12.77, 11.7		0.286265	0.344008	0.0249537		0.35311	0.1335		0.908906
	Coordination	coord_DCD		100, 38	62, 51		16.16, 12.46	12.77, 11.7		0.36878	0.466715	0.0500073		0.250713	0.0873		0.720866
	Total	tot_DCD		100, 38	62, 51		16.16, 12.46	12.77, 11.7		0.405235	0.485411	0.03655		0.174164	0.0689		1.41364
Social Communication Questionnaire (SCQ)	Total	tot_SCQ		100, 37	62, 50		16.16, 12.38	12.77, 11.62		0.3737	0.378464	-0.014493		0.0869197	0.7188		3.04214
	Reciprocal social interaction	soc_SCQ		100, 37	62, 50		16.16, 12.38	12.77, 11.62		0.325767	0.314193	-0.0242068		0.0910097	0.8644		3.90828
	Communication	com_SCQ		100, 37	62, 50		16.16, 12.38	12.77, 11.62		0.258882	0.325863	0.032229		0.113435	0.8726		1.17645
	Repetitive Behavior	rep_SCQ		100, 37	62, 50		16.16, 12.38	12.77, 11.62		0.288721	0.245308	-0.0449801		0.288377	0.2055		1.74527
Strength and Difficulties Questionnaire (SDQ)	Emotional symptoms	emo_SDQ		101, 37	50, 51		16.13, 12.38	10.72, 11.7		0.336236	0.330469	-0.0205389		0.186971	0.8967		0.674538
	Conduct problems	cond_SDQ		101, 37	50, 51		16.13, 12.38	10.72, 11.7		0.410982	0.507995	0.0479891		0.15259	0.1327		0.345768
	Hyperactivity/Innatention	hyp.imp_SDQ		101, 37	50, 51		16.13, 12.38	10.72, 11.7		0.421213	0.48606	0.0254416		0.181693	0.2811		1.14975
	Peer relationship problems	peer_SDQ		101, 37	50, 51		16.13, 12.38	10.72, 11.7		0.360074	0.429285	0.0304569		0.267325	0.3336		2.13644
	Prosocial behavior (inverted)	soc_SDQ		101, 37	50, 51		16.13, 12.38	10.72, 11.7		0.341491	0.384598	0.013039		0.68564	0.0808		0.82801
	Total difficulties	tot_SDQ		101, 37	50, 51		16.13, 12.38	10.72, 11.7		0.571227	0.673564	0.0464196		0.263473	0.2666		1.25264
Social Responsiveness Scale (SRS)	Total score	tot_SRS		101, 38	62, 51		16.13, 12.46	12.77, 11.7		0.650938	0.635285	-0.0376675		0.0856384	0.1332		1.9287
	Social awareness	awr_SRS		101, 38	62, 51		16.13, 12.46	12.77, 11.7		0.385906	0.487471	0.0519528		0.138604	0.7509		0.977195
	Social cognition	cog_SRS		101, 38	62, 51		16.13, 12.46	12.77, 11.7		0.551375	0.563868	-0.0149719		0.13239	0.8104		0.745901
	Social communication	com_SRS		101, 38	62, 51		16.13, 12.46	12.77, 11.7		0.608094	0.612132	-0.0226669		0.123311	0.1425		2.09149
	Social motivation	mot_SRS		101, 38	62, 51		16.13, 12.46	12.77, 11.7		0.391476	0.305062	-0.0780381		0.279352	0.026*		0.764737
	Restricted interests/repetitive behavior	man_SRS		101, 38	62, 51		16.13, 12.46	12.77, 11.7		0.554077	0.509769	-0.0542838		0.177959	0.4416		3.72607
	ASD social communication/interaction	asd_SRS		101, 38	62, 51		16.13, 12.46	12.77, 11.7		0.630808	0.635622	-0.0228749		0.0850856	0.1323		1.58983
Child Behavior Checklist (CBCL)	Anxious/Depressed	ax.dep_CBCL		61, 37	47, 46		12.88, 12.6	11.04, 12.37		0.446034	0.3015	-0.119959		0.246503	0.5775		0.266047
	Withdrawn/Depressed	wt.dep_CBCL		61, 37	47, 46		12.88, 12.6	11.04, 12.37		0.431148	0.266172	-0.133587		0.367945	0.2305		1.96031
	Somatic complaints	som_CBCL		61, 37	47, 46		12.88, 12.6	11.04, 12.37		0.313322	0.280416	-0.0385301		0.493072	0.0972		1.33711
	Social problems	soc_CBCL		61, 37	47, 46		12.88, 12.6	11.04, 12.37		0.593445	0.580929	-0.0336191		0.536014	0.009*		4.0562
	Thought problems	tht_CBCL		61, 37	47, 46		12.88, 12.6	11.04, 12.37		0.544918	0.41704	-0.111693		0.511836	0.2861		1.57885
	Attention problems	att_CBCL		61, 37	47, 46		12.88, 12.6	11.04, 12.37		0.468429	0.548585	0.0344681		0.198924	0.6716		1.43756
	Rule breaking	rule_CBCL		61, 37	47, 46		12.88, 12.6	11.04, 12.37		0.385831	0.484214	0.049758		0.122947	0.6998		0.115349
	Aggressive behavior	ag_CBCL		61, 37	47, 46		12.88, 12.6	11.04, 12.37		0.578762	0.593085	-0.0146045		0.13281	0.1289		0.990899
	Internalizing problems	int_CBCL		61, 37	47, 46		12.88, 12.6	11.04, 12.37		0.506568	0.393477	-0.100228		0.275757	0.279		1.63604
	Externalizing problems	ext_CBCL		61, 37	47, 46		12.88, 12.6	11.04, 12.37		0.586406	0.611394	-0.0074907		0.0855168	0.4633		0.921295
	Total problems	tot_CBCL		61, 37	47, 46		12.88, 12.6	11.04, 12.37		0.699567	0.699051	-0.0288067		0.355733	0.0623		1.99642
* denotes nominal statistical significance (p < .05)
** denotes statistical significance after Bonferroni correction for multiple comparisons (p < .05/53, or p < .0009)
